# Supplementary material for: Age-Related Effects of COVID-19 Pandemic on Mechanical Reperfusion and 30-Day Mortality for STEMI: Results of the ISACS-STEMI COVID-19 Registry
Source: J Clin Med. 2023 Mar 8;12(6):2116. doi: 10.3390/jcm12062116 (PMC10059932; doi:10.3390/jcm12062116)
Supplement: Supplementary file 1 [file jcm-12-02116-s001.zip]

Archive with 1 entries (1 files):
- jcm-2137315-supplementary.pdf
